# Supplementary material for: Dynamics in Quality of Life of Breast Cancer Patients Following Surgery: Systematic Review and Meta-Analysis
Source: Cancers (Basel). 2025 Sep 24;17(19):3108. doi: 10.3390/cancers17193108 (PMC12523814; doi:10.3390/cancers17193108)
Supplement: Supplementary file 1 [file cancers-17-03108-s001.zip]

Archive with 5 entries (4 files):
- cancers-3866714-Supplementary/
- cancers-3866714-Supplementary/Figure S1.pdf
- cancers-3866714-Supplementary/Table S1.pdf
- cancers-3866714-Supplementary/Table S2. .pdf
- cancers-3866714-Supplementary/Table S3..pdf
